# Supplementary material for: Reflectivity and Angular Anisotropy of Liquid Crystal Microcapsules with Different Particle Sizes by Complex Coalescence
Source: Molecules. 2024 Jun 26;29(13):3030. doi: 10.3390/molecules29133030 (PMC11242959; doi:10.3390/molecules29133030)
Supplement: Supplementary file 1 [file molecules-29-03030-s001.zip]

Archive with 1 entries (1 files):
- molecules-3035593-supplementary.pdf
